# Supplementary material for: Anti-Inflammatory Activity of Piquerol Isolated from Piqueria trinervia Cav
Source: Pharmaceuticals (Basel). 2022 Jun 21;15(7):771. doi: 10.3390/ph15070771 (PMC9324079; doi:10.3390/ph15070771)
Supplement: Supplementary file 1 [file pharmaceuticals-15-00771-s001.zip]

Archive with 1 entries (1 files):
- pharmaceuticals-1765397-supplementary.pdf
